# Supplementary material for: Can Bureaucrats Really Be Paid Like Ceos? Substitution Between Incentives and Resources Among School Administrators in China
Source: J Eur Econ Assoc. 2019 Jan 17;18(1):165–201. doi: 10.1093/jeea/jvy047 (PMC7053554; doi:10.1093/jeea/jvy047)
Supplement: jvy047_Luo_etal_Replication_Files [file jvy047_luo_etal_replication_files.zip]

Archive with 12 entries (9 files):
- replication files/
- replication files/Bureaucrats.do
- __MACOSX/
- __MACOSX/replication files/
- __MACOSX/replication files/._Bureaucrats.do
- replication files/budget.dta
- __MACOSX/replication files/._budget.dta
- replication files/data.dta
- __MACOSX/replication files/._data.dta
- replication files/readme.pdf
- __MACOSX/replication files/._readme.pdf
- __MACOSX/._replication files
