# Supplementary material for: Can Bureaucrats Really Be Paid Like Ceos? Substitution Between Incentives and Resources Among School Administrators in China
Source: J Eur Econ Assoc. 2019 Jan 17;18(1):165–201. doi: 10.1093/jeea/jvy047 (PMC7053554; doi:10.1093/jeea/jvy047)
Supplement: jvy047_Luo_etal_Replication_Files [file jvy047_luo_etal_replication_files.zip › replication files/Bureaucrats.do]

/*-------------------------------------------------------------------------
PROGRAM: Bureaucracts.do
PURPOSE: This code replicates all main and appendix tables and figures 
	for "CAN BUREAUCRATS REALLY BE PAID LIKE CEOS?
	SUBSTITUTION BETWEEN INCENTIVES AND RESOURCES AMONG SCHOOL ADMINISTRATORS 
	IN CHINA"
	
Date: Dec 2017
--------------------------------------------------------------------------*/

clear all
set more off

global reps 10000			

use data.dta, clear
				
/*-------------------------------------------------------------------------
TABLES 2 and A.1: Summary Statistics and Balance
---------------------------------------------------------------------------*/

global stu_cov = "stu_ageyear_b grade5 stu_female"
global sch_cov = "sch_nstuds_b sch_canteen_b sch_stratio_b sch_distvill_b sch_pctboard_b  prin_e_10_1"  
global intereff = "smallanem largeanem largesub smallanemXlarge largeanemXlarge"

*Table 1
preserve
	keep if anem==1			
	bys schoolcode: gen schone=_n==1

	eststo clear
	foreach var of varlist hb_b $stu_cov meat {
	eststo: reg `var'  i.strata $intereff, cluster(schoolcode)
		su `var' if e(sample)==1 & TREAT_incentive=="CONTROL" & TREAT_subsidy=="SMALL"
			estadd scalar mean = `r(mean)'
			estadd scalar sd = `r(sd)'
		testparm $intereff 
		estadd scalar eqtest = `r(p)'
	}

	foreach var of varlist sch_nstuds_b sch_canteen_b sch_stratio_b sch_distvill_b sch_pctboard_b  prin_male prin_age prin_highered prin_exp prin_bsal{
	eststo: reg `var'  i.strata $intereff  if schone==1, robust
		su `var' if e(sample)==1 & TREAT_incentive=="CONTROL" & TREAT_subsidy=="SMALL" & schone==1
			estadd scalar mean = `r(mean)'
			estadd scalar sd = `r(sd)'
		testparm $intereff 
		estadd scalar eqtest = `r(p)'

	}
	esttab using "Table 2.csv", label r2 b(3) se(3)  star(* 0.10 ** 0.05 *** 0.01) keep($intereff) ///
				nogap wide replace ///
				scalar("mean Mean in Control" "sd Standard Dev" "eqtest Test for Equality of Groups") 
		
restore 

*TABLE A.1
			
bys schoolcode: gen schone=_n==1
		
eststo clear
	foreach var of varlist hb_b anemic_b $stu_cov meat{
	eststo: reg `var'  i.strata $intereff, cluster(schoolcode)
		su `var' if e(sample)==1 & TREAT_incentive=="CONTROL" & TREAT_subsidy=="SMALL"
			estadd scalar mean = `r(mean)'
			estadd scalar sd = `r(sd)'
		testparm $intereff 
		estadd scalar eqtest = `r(p)'
	}
	
	foreach var of varlist sch_nstuds_b sch_canteen_b sch_stratio_b sch_distvill_b sch_pctboard_b  prin_male prin_age prin_highered prin_exp prin_bsal{
	eststo: reg `var'  i.strata $intereff  if schone==1, robust
	su `var' if e(sample)==1 & TREAT_incentive=="CONTROL" & TREAT_subsidy=="SMALL" & schone==1
		estadd scalar mean = `r(mean)'
		estadd scalar sd = `r(sd)'
	testparm $intereff 
	estadd scalar eqtest = `r(p)'

	}
esttab using "Table A1.csv", label r2 b(3) se(3)  star(* 0.10 ** 0.05 *** 0.01) keep($intereff) ///
			nogap wide replace ///
			scalar("mean Mean in Control" "sd Standard Dev" "eqtest Test for Equality of Groups")
			
			
			
/*-------------------------------------------------------------------------
TABLES 3 AND A.3: Average Treatment Effects
--------------------------------------------------------------------------*/
*Anemic at Baseline Sample
fsdrm ///
	(anemic_e $intereff hb_b_alt $stu_cov $sch_cov i.countycode i.strata) ///
	if anem==1, testvar($intereff) hypadd(smallanem-largeanem;largeanem-largesub;largeanem+largeanemXlarge) ///
	rep($reps) cluster(schoolcode) permstrata(strata) permadd() export("Table 3 - anemic")

fsdrm ///
	(hb_e $intereff hb_b $stu_cov $sch_cov i.countycode i.strata) ///
	if anem==1, testvar($intereff) hypadd(smallanem-largeanem;largeanem-largesub;largeanem+largeanemXlarge) ///
	rep($reps) cluster(schoolcode) permstrata(strata) permadd() export("Table 3 - Hb")

*Full Sample
fsdrm ///
	(anemic_e $intereff hb_b_alt $stu_cov $sch_cov i.countycode i.strata) ///
	, testvar($intereff) hypadd(smallanem-largeanem;largeanem-largesub;largeanem+largeanemXlarge) /// 
	rep($reps) cluster(schoolcode) permstrata(strata) permadd() export("Table A3 - anemic")
	
fsdrm ///
	(hb_e $intereff hb_b $stu_cov $sch_cov i.countycode i.strata) ///
	, testvar($intereff) hypadd(smallanem-largeanem;largeanem-largesub;largeanem+largeanemXlarge) ///
	rep($reps) cluster(schoolcode) permstrata(strata) permadd() export("Table A3 - Hb")
			

/*-------------------------------------------------------------------------
TABLE A.2: Analysis of Attrition and Missing Observations
--------------------------------------------------------------------------*/

fsdrm ///
	(missing $intereff hb_b i.countycode i.strata)                   ///
	if anem==1 , testvar($intereff) rep($reps) cluster(schoolcode) permstrata(strata)  ///
	permadd() export("Table A2 - p1")
	
fsdrm ///
	(missing $intereff hb_b $stu_cov $sch_cov i.countycode i.strata)                   ///
	if anem==1 , testvar($intereff) rep($reps) cluster(schoolcode) permstrata(strata)  ///
	permadd() export("Table A2 - p2")

fsdrm ///
	(missingHH $intereff hb_b i.countycode i.strata)                   ///
	if anem==1 , testvar($intereff) rep($reps) cluster(schoolcode) permstrata(strata)  ///
	permadd() export("Table A2 - p3")
	
fsdrm ///
	(missingHH $intereff hb_b $stu_cov $sch_cov i.countycode i.strata)                   ///
	if anem==1 , testvar($intereff) rep($reps) cluster(schoolcode) permstrata(strata)  ///
	permadd() export("Table A2 - p4")
			
/*-------------------------------------------------------------------------
TABLES 4, A4, A5, A6 , A7, A8: Receipts of Supplements, Food and Information
--------------------------------------------------------------------------*/

*TABLE 4
local indices "MH4_index MH4_vit_index MH4_food_index MH4_food_sch_index MH4_food_home_index MH5_index MH5_stu_index MH5_hh_index"
foreach var of local indices{
	fsdrm ///
		(`var' $intereff `var'_b $stu_cov $sch_cov i.countycode i.strata)                   ///
		if anem==1 , testvar($intereff) rep($reps) cluster(schoolcode) permstrata(strata)  ///
		permadd() export("Table 4 - Index_`var'")
   }
  

*TABLE A.4
local indices "MH4_index MH4_vit_index MH4_food_index MH4_food_sch_index MH4_food_home_index MH5_index MH5_stu_index MH5_hh_index"
foreach var of local indices{
		fsdrm ///
		(`var' $intereff `var'_b $stu_cov $sch_cov i.countycode i.strata)                 ///
		 , testvar($intereff) rep($reps) cluster(schoolcode) permstrata(strata)  ///
		 permadd() export("Table A4 - Index_`var'")
	       }

*TABLE A.5

fsdrm ///
	(MH4_1 $intereff MH4_1_b $stu_cov $sch_cov i.countycode i.strata)   ///
	(MH4_2 $intereff MH4_2_b $stu_cov $sch_cov i.countycode i.strata)   ///
	(MH4_3 $intereff MH4_3_b $stu_cov $sch_cov i.countycode i.strata)   ///
	(MH4_4 $intereff MH4_4_b $stu_cov $sch_cov i.countycode i.strata)   ///
	(MH4_5 $intereff MH4_5_b $stu_cov $sch_cov i.countycode i.strata)   ///
	(MH4_6 $intereff MH4_6_b $stu_cov $sch_cov i.countycode i.strata)   ///
	(MH4_7 $intereff MH4_7_b $stu_cov $sch_cov i.countycode i.strata)   ///
	(MH4_9 $intereff MH4_9_b $stu_cov $sch_cov i.countycode i.strata)   ///
	(MH4_11 $intereff MH4_11_b $stu_cov $sch_cov i.countycode i.strata) ///
	(MH4_8 $intereff MH4_8_b $stu_cov $sch_cov i.countycode i.strata)   ///
	(MH4_10 $intereff MH4_10_b $stu_cov $sch_cov i.countycode i.strata) ///
	(MH4_12 $intereff MH4_12_b $stu_cov $sch_cov i.countycode i.strata) ///
	if anem==1, testvar($intereff) rep($reps) cluster(schoolcode)       ///
	permstrata(strata) permadd() export("Table A5")


*TABLE A.6

fsdrm ///
	(MH4_1 $intereff MH4_1_b $stu_cov $sch_cov i.countycode i.strata)   ///
	(MH4_2 $intereff MH4_2_b $stu_cov $sch_cov i.countycode i.strata)   ///
	(MH4_3 $intereff MH4_3_b $stu_cov $sch_cov i.countycode i.strata)   ///
	(MH4_4 $intereff MH4_4_b $stu_cov $sch_cov i.countycode i.strata)   ///
	(MH4_5 $intereff MH4_5_b $stu_cov $sch_cov i.countycode i.strata)   ///
	(MH4_6 $intereff MH4_6_b $stu_cov $sch_cov i.countycode i.strata)   ///
	(MH4_7 $intereff MH4_7_b $stu_cov $sch_cov i.countycode i.strata)   ///
	(MH4_9 $intereff MH4_9_b $stu_cov $sch_cov i.countycode i.strata)   ///
	(MH4_11 $intereff MH4_11_b $stu_cov $sch_cov i.countycode i.strata) ///
	(MH4_8 $intereff MH4_8_b $stu_cov $sch_cov i.countycode i.strata)   ///
	(MH4_10 $intereff MH4_10_b $stu_cov $sch_cov i.countycode i.strata) ///
	(MH4_12 $intereff MH4_12_b $stu_cov $sch_cov i.countycode i.strata) ///
	, testvar($intereff) rep($reps) cluster(schoolcode)        ///
	permstrata(strata) permadd() export("Table A6")


*TABLE A.7

fsdrm ///
	(MH5_n1 $intereff MH5_n1_b $stu_cov $sch_cov i.countycode i.strata) ///
	(MH5_n2 $intereff MH5_n2_b $stu_cov $sch_cov i.countycode i.strata) ///
	(MH5_6 $intereff MH5_6_b $stu_cov $sch_cov i.countycode i.strata)   ///
	(MH5_7 $intereff MH5_7_b $stu_cov $sch_cov i.countycode i.strata)   ///
	(MH5_8 $intereff MH5_8_b $stu_cov $sch_cov i.countycode i.strata)   ///
	(MH5_9 $intereff MH5_9_b $stu_cov $sch_cov i.countycode i.strata)   ///
	if anem==1, testvar($intereff) rep($reps) cluster(schoolcode)       ///
	permstrata(strata) permadd() export("Table_A7_1")

fsdrm ///
	(MH5_10 $intereff MH5_10_b $stu_cov $sch_cov i.countycode i.strata) ///
	(MH5_11 $intereff MH5_11_b $stu_cov $sch_cov i.countycode i.strata) ///
	(MH5_12 $intereff MH5_12_b $stu_cov $sch_cov i.countycode i.strata) ///
	(MH5_13 $intereff MH5_13_b $stu_cov $sch_cov i.countycode i.strata) ///
	(MH5_14 $intereff MH5_14_b $stu_cov $sch_cov i.countycode i.strata) ///
	if anem==1, testvar($intereff) rep($reps) cluster(schoolcode)       ///
	permstrata(strata) permadd() export("Table_A7_2")

*TABLE A.8

fsdrm ///
	(MH5_n1 $intereff MH5_n1_b $stu_cov $sch_cov i.countycode i.strata) ///
	(MH5_n2 $intereff MH5_n2_b $stu_cov $sch_cov i.countycode i.strata) ///
	(MH5_6 $intereff MH5_6_b $stu_cov $sch_cov i.countycode i.strata)   ///
	(MH5_7 $intereff MH5_7_b $stu_cov $sch_cov i.countycode i.strata)   ///
	(MH5_8 $intereff MH5_8_b $stu_cov $sch_cov i.countycode i.strata)   ///
	(MH5_9 $intereff MH5_9_b $stu_cov $sch_cov i.countycode i.strata)   ///
	, testvar($intereff) rep($reps) cluster(schoolcode)        ///
	permstrata(strata) permadd() export("Table_A8_1")

fsdrm ///
	(MH5_10 $intereff MH5_10_b $stu_cov $sch_cov i.countycode i.strata) ///
	(MH5_11 $intereff MH5_11_b $stu_cov $sch_cov i.countycode i.strata) ///
	(MH5_12 $intereff MH5_12_b $stu_cov $sch_cov i.countycode i.strata) ///
	(MH5_13 $intereff MH5_13_b $stu_cov $sch_cov i.countycode i.strata) ///
	(MH5_14 $intereff MH5_14_b $stu_cov $sch_cov i.countycode i.strata) ///
	, testvar($intereff) rep($reps) cluster(schoolcode)       ///
	permstrata(strata) permadd() export("Table_A8_2")
	
*Table A.9

local indices "MH4_index MH4_vit_index MH4_food_index MH4_food_sch_index MH4_food_home_index MH5_index MH5_stu_index MH5_hh_index"
foreach var of local indices{
	fsdrm ///
		(`var' $intereff `var'_b $stu_cov $sch_cov i.countycode i.strata)                   ///
		if anem==1 , testvar($intereff) rep($reps) cluster(schoolcode) permstrata(strata)  ///
		permadd() hypadd(smallanem-largeanem;largeanem-largesub;largeanem+largeanemXlarge;largesub+largeanemXlarge) export("Table A9 - Index_`var'")
   }
	
*Table A.10

fsdrm ///
	(anemic_e $intereff high_prosocial *_h_pros hb_b_alt $stu_cov $sch_cov i.countycode i.strata) ///
	if anemic_b==1, testvar(smallanem sanem_h_pros largeanem lanem_h_pros largesub largesub_h_pros) hypadd(smallanem+sanem_h_pros;largeanem+lanem_h_pros;largesub+largesub_h_pros) ///
	rep($reps) cluster(schoolcode) permstrata(strata) permadd() export("Table A10 - A1to3")	
	
fsdrm ///
	(anemic_e $intereff high_intr *_high_intr  hb_b_alt $stu_cov $sch_cov i.countycode i.strata) ///
	if anemic_b==1, testvar(smallanem sanem_high_intr largeanem lanem_high_intr largesub largesub_high_intr) hypadd(smallanem+sanem_high_intr;largeanem+lanem_high_intr;largesub+largesub_high_intr) ///
	rep($reps) cluster(schoolcode) permstrata(strata) permadd() export("Table A10 - B1to3")	

fsdrm ///
	(hb_e $intereff high_prosocial *_h_pros hb_b $stu_cov $sch_cov i.countycode i.strata) ///
	if anemic_b==1, testvar(smallanem sanem_h_pros largeanem lanem_h_pros largesub largesub_h_pros) hypadd(smallanem+sanem_h_pros;largeanem+lanem_h_pros;largesub+largesub_h_pros) ///
	rep($reps) cluster(schoolcode) permstrata(strata) permadd() export("Table A10 - A4to6")	
	
fsdrm ///
	(hb_e $intereff high_intr *_high_intr  hb_b $stu_cov $sch_cov i.countycode i.strata) ///
	if anemic_b==1, testvar(smallanem sanem_high_intr largeanem lanem_high_intr largesub largesub_high_intr) hypadd(smallanem+sanem_high_intr;largeanem+lanem_high_intr;largesub+largesub_high_intr) ///
	rep($reps) cluster(schoolcode) permstrata(strata) permadd() export("Table A10 - B4to6")	
	
	
/*-------------------------------------------------------------------------
Figure 5: Distributions of Hemoglobin
--------------------------------------------------------------------------*/
qui xi: reg hb_e hb_b $stu_cov $sch_cov i.countycode i.strata if anem==1, cluster(schoolcode)
predict e, resid

*Figure 5A
twoway (kdensity e if control==1, bwidth(4)) (kdensity e if smallanem==1, bwidth(4)) (kdensity e if largeanem==1, bwidth(4)) ///
	if largesub==0  & anem==1, ///
	legend(label(1 Control) label(2 Small) label(3 Large) cols(3)) ///
	ytitle(Density) xtitle("Adjusted Endline Hemoglobin Concentration") graphregion(color(white)) scheme(s2mono)

*Figure 5B
twoway (kdensity e if control==1, bwidth(4)) (kdensity e if smallanem==1, bwidth(4)) (kdensity e if largeanem==1, bwidth(4)) ///
	if largesub==1  & anem==1, ///
	legend(label(1 Control) label(2 Small) label(3 Large) cols(3)) ///
	ytitle(Density) xtitle("Adjusted Endline Hemoglobin Concentration") graphregion(color(white)) scheme(s2mono)


/*-------------------------------------------------------------------------
Figure 4: Use of Block Grants by Category
--------------------------------------------------------------------------*/
use "budget.dta", clear	
	
graph bar   perstu_budg_food_post perstu_budg_vitafort_post perstu_budg_par_post  perstu_budg_other_post, over(treatment) ///
	ytitle("Expenditure per Student (yuan)") legend(label(1 "Foodstuff") label(2 "Iron Supplements/Fortified Soy, Flour") ///
	label(3 "Communication/Transfers to Households") label(4 "Non-nutrition")) 	
